# Supplementary material for: Renius cornutus, a new genus and species of Chilocorini from Tibet, China (Coleoptera, Coccinellidae)
Source: Zookeys. 2017 Jun 7;(678):121–8. doi: 10.3897/zookeys.678.11862 (PMC5523365; doi:10.3897/zookeys.678.11862)
Supplement: XML Treatment for Renius [file zookeys.678.11862-treatment1.xml]

<!DOCTYPE tp:taxon-treatment
  PUBLIC "-//TaxonX//DTD Taxonomic Treatment Publishing DTD v0 20100105//EN" "tax-treatment-NSO.dtd">
<tp:taxon-treatment xmlns:tp="http://www.plazi.org/taxpub"><tp:treatment-meta><kwd-group><label>Taxon classification</label><kwd><named-content xmlns:xlink="http://www.w3.org/1999/xlink" content-type="kingdom">Animalia</named-content></kwd><kwd><named-content xmlns:xlink="http://www.w3.org/1999/xlink" content-type="order">Coleoptera</named-content></kwd><kwd><named-content xmlns:xlink="http://www.w3.org/1999/xlink" content-type="family">Coccinellidae</named-content></kwd></kwd-group><mixed-citation publication-type="journal"><person-group><name><surname>Li</surname><given-names>Wenjing</given-names></name><name><surname>Huo</surname><given-names>Lizhi</given-names></name><name><surname>Ahrens</surname><given-names>Dirk</given-names></name><name><surname>Ren</surname><given-names>Shunxiang</given-names></name><name><surname>Wang</surname><given-names>Xingmin</given-names></name></person-group><article-title>
          <italic><tp:taxon-name><tp:taxon-name-part taxon-name-part-type="genus" reg="Renius">Renius</tp:taxon-name-part> <tp:taxon-name-part taxon-name-part-type="species" reg="cornutus">cornutus</tp:taxon-name-part></tp:taxon-name></italic>, a new genus and species of <tp:taxon-name><tp:taxon-name-part taxon-name-part-type="tribe">Chilocorini</tp:taxon-name-part></tp:taxon-name> from Tibet, China (<tp:taxon-name><tp:taxon-name-part taxon-name-part-type="order">Coleoptera</tp:taxon-name-part></tp:taxon-name>, <tp:taxon-name><tp:taxon-name-part taxon-name-part-type="family">Coccinellidae</tp:taxon-name-part></tp:taxon-name>)</article-title><source>Zookeys</source><day>7</day><month>6</month><year>2017</year><volume>2017</volume><issue>678</issue><fpage>121</fpage><lpage>128</lpage><pub-id pub-id-type="doi">10.3897/zookeys.678.11862</pub-id></mixed-citation></tp:treatment-meta><tp:nomenclature><tp:taxon-name>
            <tp:taxon-name-part taxon-name-part-type="genus" reg="Renius">Renius</tp:taxon-name-part>
            <object-id xmlns:xlink="http://www.w3.org/1999/xlink" content-type="zoobank" xlink:type="simple">http://zoobank.org/FA483030-8C57-40AC-B403-06301177A11A</object-id>
          </tp:taxon-name><tp:taxon-authority>Li &amp; Wang</tp:taxon-authority><tp:taxon-status xmlns:xlink="http://www.w3.org/1999/xlink" xlink:type="simple">gen. n.</tp:taxon-status></tp:nomenclature><tp:treatment-sec sec-type="type species" id="SECID0EVJAC"><title>Type species.</title><p>
            <italic><tp:taxon-name><tp:taxon-name-part taxon-name-part-type="genus" reg="Renius">Renius</tp:taxon-name-part> <tp:taxon-name-part taxon-name-part-type="species" reg="cornutus">cornutus</tp:taxon-name-part></tp:taxon-name></italic> Li &amp; Wang, sp. n.</p></tp:treatment-sec><tp:treatment-sec sec-type="diagnosis" id="SECID0EHKAC"><title>Diagnosis.</title><p>The genus <italic><tp:taxon-name><tp:taxon-name-part taxon-name-part-type="genus" reg="Renius">Renius</tp:taxon-name-part></tp:taxon-name></italic> can be distinguished from other genera of the tribe <tp:taxon-name><tp:taxon-name-part taxon-name-part-type="tribe">Chilocorini</tp:taxon-name-part></tp:taxon-name> by the following combination of characters: clypeus distinctly projecting medially in male (Fig. <xref ref-type="fig" rid="F1">1c–d</xref>), slightly projecting medially in female (Fig. <xref ref-type="fig" rid="F1">1e</xref>); antenna composed of 10 antennomeres (Fig. <xref ref-type="fig" rid="F1">1f</xref>); basal margin of pronotum with distinct border line; prosternal process long, narrow, parallel sided, without carina (Fig. <xref ref-type="fig" rid="F1">1j</xref>); outer elytral margin strongly reflexed without distinct bead; epipleuron without foveae for the reception of mid and hind legs; abdominal postcoxal lines complete or almost complete, arcuate (Fig. <xref ref-type="fig" rid="F2">2a–b</xref>); legs with stout femora, tibiae slender without apical spurs (Fig. <xref ref-type="fig" rid="F1">1m–o</xref>); between the coxites with large, subtriangular sclerite (Fig. <xref ref-type="fig" rid="F2">2h</xref>).</p><fig id="F1" position="float" orientation="portrait"><label>Figure 1.</label><caption><p>
                <italic><tp:taxon-name><tp:taxon-name-part taxon-name-part-type="genus" reg="Renius">Renius</tp:taxon-name-part> <tp:taxon-name-part taxon-name-part-type="species" reg="cornutus">cornutus</tp:taxon-name-part></tp:taxon-name></italic> Li et Wang, sp. n. <bold>a</bold> dorsal view <bold>b</bold> lateral view <bold>c–d</bold> frontal view, male <bold>e</bold> frontal view, female <bold>f</bold> antenna <bold>g</bold> maxilla <bold>h</bold> mandible <bold>i</bold> labium <bold>j</bold> prothorax, ventral view <bold>k</bold> meso- and metaventrite <bold>l</bold> metendosternite <bold>m</bold> front leg <bold>n</bold> mid leg <bold>o</bold> hind leg <bold>p</bold> tarsal claws. Scale bars 1.0mm <bold>a–c</bold>, 0.1 mm <bold>d–p</bold>.</p></caption><graphic xmlns:xlink="http://www.w3.org/1999/xlink" xlink:href="zookeys-678-121-g001.jpg" position="float" orientation="portrait" xlink:type="simple" id="oo_139274.jpg"/></fig></tp:treatment-sec><tp:treatment-sec sec-type="description" id="SECID0EPNAC"><title>Description.</title><p>Body broadly rounded, moderately convex, dorsum and underside glabrous (Fig. <xref ref-type="fig" rid="F1">1a</xref>). Head large, 0.54–0.56 times pronotal width, covered with short, yellow pubescence. Eyes large, approximately oval, densely faceted, with inner sides subparallel. Clypeus with distinct horn-like projection, both sides of projection with a small subquadrate gap in male (Fig. <xref ref-type="fig" rid="F1">1c–d</xref>), in female clypeus with weak projection medially, without any gap (Fig. <xref ref-type="fig" rid="F1">1e</xref>). Antenna 10-segmented, scape asymmetrical, narrow at basal 1/3, distinctly expand to apical 2/3, pedicel subquadrate, with the same width as scape anteriorly, antennomeres 3–5 gradually broadening and shortening, 5–8 gradually broadening with the same length, antennomere 9 distinctly longer and wider than antennomere 8, terminal antennomere slightly narrower and shorter than antennomere 9, truncate and oblique at apex (Fig. <xref ref-type="fig" rid="F1">1f</xref>). Mandible unidentate, prostheca distinct, outer margin of mandible slightly curved (Fig. <xref ref-type="fig" rid="F1">1h</xref>). Terminal maxillary palpomere elongate with sides slightly expanded, apex obliquely truncate (Fig. <xref ref-type="fig" rid="F1">1g</xref>). Penultimate labial palpomere stout, 1.5 times as wide as and longer than terminal labial palpomere; terminal labial palpomere subconical (Fig. <xref ref-type="fig" rid="F1">1i</xref>).</p><p>
            <italic>Prothorax</italic> descending anteriorly (Fig. <xref ref-type="fig" rid="F1">1b–c</xref>). Basal margin of pronotum with visible border line. Prosternum T-shaped, in front of coxae distinctly longer than basal width of prosternal process; prosternal process long, narrow, parallel sided, without carina (Fig. <xref ref-type="fig" rid="F1">1j</xref>). Mesoventrite approximately trapezoidal, with anterior margin straight. Meso and metaventral process narrow, junction straight, with visible suture (Fig. <xref ref-type="fig" rid="F1">1k</xref>). Postcoxal lines on metaventrite descending laterally. Tendons of metendosternite separated by much less than width of stalk and placed close to middle (Fig. <xref ref-type="fig" rid="F1">1l</xref>). Scutellum small and triangular. Elytra distinctly wider than pronotum at base; outer elytral margin strongly reflexed without distinct bead; elytral epipleuron distinctly broaden with descending outer portion, without grooves. Abdomen with six ventrites in both sexes; abdominal postcoxal lines complete or almost complete, arcuate (Fig. <xref ref-type="fig" rid="F2">2a–b</xref>). Legs with stout femora, tibiae slender, without tibial spurs (Fig. <xref ref-type="fig" rid="F1">1m–o</xref>); tarsal claws stout, with trapezoidal basal tooth, about 1/2 length of claw (Fig. <xref ref-type="fig" rid="F1">1p</xref>).</p><fig id="F2" position="float" orientation="portrait"><label>Figure 2.</label><caption><p>
                <italic><tp:taxon-name><tp:taxon-name-part taxon-name-part-type="genus" reg="Renius">Renius</tp:taxon-name-part> <tp:taxon-name-part taxon-name-part-type="species" reg="cornutus">cornutus</tp:taxon-name-part></tp:taxon-name></italic> Li et Wang, sp. n. <bold>a</bold> abdomen (male) <bold>b</bold> abdomen (female) <bold>c</bold> abdominal ventrite 6, female <bold>d</bold> penis <bold>e</bold> apex of penis <bold>f</bold> tegmen, lateral view <bold>g</bold> tegmen, ventral view <bold>h–i</bold> female genitalia: <bold>h</bold> ovipositor <bold>i</bold> spermatheca. Scale bars 0.1 mm.</p></caption><graphic xmlns:xlink="http://www.w3.org/1999/xlink" xlink:href="zookeys-678-121-g002.jpg" position="float" orientation="portrait" xlink:type="simple" id="oo_139275.jpg"/></fig></tp:treatment-sec><tp:treatment-sec sec-type="etymology" id="SECID0E5AAE"><title>Etymology.</title><p>The generic name is dedicated to the memory of the well-known Chinese entomologist, Ren Shunxiang, who devoted most of his life to the study of <tp:taxon-name><tp:taxon-name-part taxon-name-part-type="family">Coccinellidae</tp:taxon-name-part></tp:taxon-name> and biological control. Gender masculine.</p></tp:treatment-sec></tp:taxon-treatment>
