# Supplementary material for: Renius cornutus, a new genus and species of Chilocorini from Tibet, China (Coleoptera, Coccinellidae)
Source: Zookeys. 2017 Jun 7;(678):121–8. doi: 10.3897/zookeys.678.11862 (PMC5523365; doi:10.3897/zookeys.678.11862)
Supplement: XML Treatment for Renius cornutus [file zookeys.678.11862-treatment2.xml]

<!DOCTYPE tp:taxon-treatment
  PUBLIC "-//TaxonX//DTD Taxonomic Treatment Publishing DTD v0 20100105//EN" "tax-treatment-NSO.dtd">
<tp:taxon-treatment xmlns:tp="http://www.plazi.org/taxpub"><tp:treatment-meta><kwd-group><label>Taxon classification</label><kwd><named-content xmlns:xlink="http://www.w3.org/1999/xlink" content-type="kingdom">Animalia</named-content></kwd><kwd><named-content xmlns:xlink="http://www.w3.org/1999/xlink" content-type="order">Coleoptera</named-content></kwd><kwd><named-content xmlns:xlink="http://www.w3.org/1999/xlink" content-type="family">Coccinellidae</named-content></kwd></kwd-group><mixed-citation publication-type="journal"><person-group><name><surname>Li</surname><given-names>Wenjing</given-names></name><name><surname>Huo</surname><given-names>Lizhi</given-names></name><name><surname>Ahrens</surname><given-names>Dirk</given-names></name><name><surname>Ren</surname><given-names>Shunxiang</given-names></name><name><surname>Wang</surname><given-names>Xingmin</given-names></name></person-group><article-title>
          <italic><tp:taxon-name><tp:taxon-name-part taxon-name-part-type="genus" reg="Renius">Renius</tp:taxon-name-part> <tp:taxon-name-part taxon-name-part-type="species" reg="cornutus">cornutus</tp:taxon-name-part></tp:taxon-name></italic>, a new genus and species of <tp:taxon-name><tp:taxon-name-part taxon-name-part-type="tribe">Chilocorini</tp:taxon-name-part></tp:taxon-name> from Tibet, China (<tp:taxon-name><tp:taxon-name-part taxon-name-part-type="order">Coleoptera</tp:taxon-name-part></tp:taxon-name>, <tp:taxon-name><tp:taxon-name-part taxon-name-part-type="family">Coccinellidae</tp:taxon-name-part></tp:taxon-name>)</article-title><source>Zookeys</source><day>7</day><month>6</month><year>2017</year><volume>2017</volume><issue>678</issue><fpage>121</fpage><lpage>128</lpage><pub-id pub-id-type="doi">10.3897/zookeys.678.11862</pub-id></mixed-citation></tp:treatment-meta><tp:nomenclature><tp:taxon-name>
            <tp:taxon-name-part taxon-name-part-type="genus" reg="Renius">Renius</tp:taxon-name-part>
            <tp:taxon-name-part taxon-name-part-type="species" reg="cornutus">cornutus</tp:taxon-name-part>
            <object-id xmlns:xlink="http://www.w3.org/1999/xlink" content-type="zoobank" xlink:type="simple">http://zoobank.org/BE549488-ED63-44FE-9BB6-26BBD7782787</object-id>
          </tp:taxon-name><tp:taxon-authority>Li &amp; Wang</tp:taxon-authority><tp:taxon-status xmlns:xlink="http://www.w3.org/1999/xlink" xlink:type="simple">sp. n.</tp:taxon-status><xref ref-type="fig" rid="F1">Figs 1</xref><xref ref-type="fig" rid="F2">, 2</xref></tp:nomenclature><tp:treatment-sec sec-type="type material" id="SECID0E2CAE"><title>Type material.</title><p>Holotype. male, CHINA: Tibet: Gedang, Motuo County, [<named-content xmlns:xlink="http://www.w3.org/1999/xlink" content-type="dwc:verbatimCoordinates" xlink:type="simple"><named-content content-type="geo-json" specific-use="{&#34;type&#34;:&#34;Point&#34;,&#34;coordinates&#34;:[95.542833,29.458167]}" id="NCID0EEDAE" xlink:type="simple">29°27.49'N; 95°32.57'E</named-content></named-content>], <italic>ca.</italic> 1600m, 11.v.2011, Huo LZ leg (<abbrev xmlns:xlink="http://www.w3.org/1999/xlink" content-type="institution" xlink:title="Department of Entomology, South China Agriculture University" id="ABBRID0ELDAE" xlink:type="simple">SCAU</abbrev>). Paratypes. The same information as the holotype; 1 female, Tibet: Beibeng to Hanmi, Motuo County, [<named-content xmlns:xlink="http://www.w3.org/1999/xlink" content-type="dwc:verbatimCoordinates" xlink:type="simple"><named-content content-type="geo-json" specific-use="{&#34;type&#34;:&#34;Point&#34;,&#34;coordinates&#34;:[95.120167,29.320500]}" id="NCID0ETDAE" xlink:type="simple">29°19.23'N; 95°07.21'E</named-content></named-content>], 800–2100m, 5–8.v.2011, Huo LZ leg (<abbrev xmlns:xlink="http://www.w3.org/1999/xlink" content-type="institution" xlink:title="Department of Entomology, South China Agriculture University" id="ABBRID0EYDAE" xlink:type="simple">SCAU</abbrev>); 1 female, Tibet: No. 1 Bridge, Hanmi, Motuo County, [<named-content xmlns:xlink="http://www.w3.org/1999/xlink" content-type="dwc:verbatimCoordinates" xlink:type="simple"><named-content content-type="geo-json" specific-use="{&#34;type&#34;:&#34;Point&#34;,&#34;coordinates&#34;:[95.075500,29.351000]}" id="NCID0EAEAE" xlink:type="simple">29°21.06'N; 95°04.53'E</named-content></named-content>], <italic>ca.</italic> 2000m, 14.v.2009, Wang XM leg (<abbrev xmlns:xlink="http://www.w3.org/1999/xlink" content-type="institution" xlink:title="Department of Entomology, South China Agriculture University" id="ABBRID0EHEAE" xlink:type="simple">SCAU</abbrev>).</p></tp:treatment-sec><tp:treatment-sec sec-type="diagnosis" id="SECID0EMEAE"><title>Diagnosis.</title><p>
            <italic><tp:taxon-name><tp:taxon-name-part taxon-name-part-type="genus" reg="Renius">Renius</tp:taxon-name-part> <tp:taxon-name-part taxon-name-part-type="species" reg="cornutus">cornutus</tp:taxon-name-part></tp:taxon-name></italic> can be easily distinguished from other species of the tribe <tp:taxon-name><tp:taxon-name-part taxon-name-part-type="tribe">Chilocorini</tp:taxon-name-part></tp:taxon-name> by the roundish body with bluish black pronotum and elytra; medially projecting clypeus and subtriangular sclerite between coxites.</p></tp:treatment-sec><tp:treatment-sec sec-type="description" id="SECID0ECFAE"><title>Description.</title><p>
            <abbrev xmlns:xlink="http://www.w3.org/1999/xlink" xlink:title="total length, length from apical margin of clypeus to apex of elytra" id="ABBRID0EIFAE" xlink:type="simple">TL</abbrev>: 4.43–5.00 mm, <abbrev xmlns:xlink="http://www.w3.org/1999/xlink" xlink:title="total width, width across both elytra at widest point" id="ABBRID0EMFAE" xlink:type="simple">TW</abbrev>: 4.56–5.00 mm, <abbrev xmlns:xlink="http://www.w3.org/1999/xlink" xlink:title="height measured across the highest point of the elytra" id="ABBRID0EQFAE" xlink:type="simple">TH</abbrev>: 1.94–2.31 mm, <abbrev xmlns:xlink="http://www.w3.org/1999/xlink" xlink:title="total length, length from apical margin of clypeus to apex of elytra" id="ABBRID0EUFAE" xlink:type="simple">TL</abbrev>/<abbrev xmlns:xlink="http://www.w3.org/1999/xlink" xlink:title="total width, width across both elytra at widest point" id="ABBRID0EYFAE" xlink:type="simple">TW</abbrev>: 0.97–1.00, <abbrev xmlns:xlink="http://www.w3.org/1999/xlink" xlink:title="pronotal length, from middle of anterior margin to base of pronotum" id="ABBRID0E3FAE" xlink:type="simple">PL</abbrev>/<abbrev xmlns:xlink="http://www.w3.org/1999/xlink" xlink:title="pronotal width at widest point" id="ABBRID0EAGAE" xlink:type="simple">PW</abbrev>: 0.46–0.47, <abbrev xmlns:xlink="http://www.w3.org/1999/xlink" xlink:title="elytral length, from the apex of the elytra to the base including the scutellum" id="ABBRID0EEGAE" xlink:type="simple">EL</abbrev>/<abbrev xmlns:xlink="http://www.w3.org/1999/xlink" xlink:title="elytral width, equal TW" id="ABBRID0EIGAE" xlink:type="simple">EW</abbrev>: 0.77–0.81.</p><p>
            <italic>Body</italic> roundish, moderately convex. Head bluish black, mouthparts yellow, only clypeal portion covered with short, greyish pubescence. Pronotum, scutellum and elytra bluish black (Fig. <xref ref-type="fig" rid="F1">1a–d</xref>). Underside bluish black except legs yellow, abdomen brownish black, sparsely covered with short, grayish pubescence.</p><p>
            <italic>Head</italic> relatively large, 0.54–0.56 times pronotal width, punctures on frons large and moderately densely distributed, 0.5–2.0 diameters apart, surface polished between punctures. Eyes approximately oval, densely faceted, widest interocular distance about 0.46 times head width (Fig. <xref ref-type="fig" rid="F1">1c–d</xref>). Pronotum 0.49–0.50 times elytral width, pronotal punctures large and unevenly distributed, similar to those on head, 1.0–3.5 diameters apart, lateral punctures sparser than those on disc, surface polished between punctures. Punctures on elytra large and densely distributed, 1.0–2.0 diameters apart, similar to those on pronotum. Elytral epipleura very wide, descending without groove. Abdominal postcoxal lines complete or almost complete, arcuate; posterior margin of male abdominal ventrite 5 weakly emarginate and ventrite 6 rounded; posterior margin of female abdominal ventrite 5 straight and ventrite 6 rounded (Fig. <xref ref-type="fig" rid="F2">2a–c</xref>).</p><p>
            <italic>Male genitalia</italic>: penis slender, penis capsule with long outer arm and short inner one, apex of penis acute, screw-shaped from apical 1/11 to apical 2/11 (Fig. <xref ref-type="fig" rid="F2">2d–e</xref>). Tegmen stout, penis guide narrow at base, widest at basal 1/3 then gradually converging to blunt tip, symmetrical in ventral view; widest at base gradually converging to blunt apex in lateral view. Parameres stout, slightly shorter than penis guide, densely covered with short setae at inner surfaces and a distal end in lateral view (Fig. <xref ref-type="fig" rid="F2">2f–g</xref>).</p><p>
            <italic>Female genitalia</italic>: ovipositor with coxites elongate, approximately triangular, with large, subtriangular sclerite between coxites, 2/3 time as long as coxites (Fig. <xref ref-type="fig" rid="F2">2h</xref>); styli absent. Spermatheca oblong-oval, stout, with long and slender appendage at apex (Fig. <xref ref-type="fig" rid="F2">2i</xref>).</p></tp:treatment-sec><tp:treatment-sec sec-type="distribution" id="SECID0EYHAE"><title>Distribution.</title><p>Motuo County, Tibet, China.</p></tp:treatment-sec><tp:treatment-sec sec-type="etymology" id="SECID0E4HAE"><title>Etymology.</title><p>The species name is derived from Latin <italic><tp:taxon-name><tp:taxon-name-part taxon-name-part-type="species" reg="cornutus">cornutus</tp:taxon-name-part></tp:taxon-name></italic> and refers to middle of clypeus with a horn-like projection in the male.</p></tp:treatment-sec><tp:treatment-sec><!--Section generated to contain objects referenced in tp:taxon-treatment.--><fig id="F1" position="float" orientation="portrait"><label>Figure 1.</label><caption><p>
                <italic><tp:taxon-name><tp:taxon-name-part taxon-name-part-type="genus" reg="Renius">Renius</tp:taxon-name-part> <tp:taxon-name-part taxon-name-part-type="species" reg="cornutus">cornutus</tp:taxon-name-part></tp:taxon-name></italic> Li et Wang, sp. n. <bold>a</bold> dorsal view <bold>b</bold> lateral view <bold>c–d</bold> frontal view, male <bold>e</bold> frontal view, female <bold>f</bold> antenna <bold>g</bold> maxilla <bold>h</bold> mandible <bold>i</bold> labium <bold>j</bold> prothorax, ventral view <bold>k</bold> meso- and metaventrite <bold>l</bold> metendosternite <bold>m</bold> front leg <bold>n</bold> mid leg <bold>o</bold> hind leg <bold>p</bold> tarsal claws. Scale bars 1.0mm <bold>a–c</bold>, 0.1 mm <bold>d–p</bold>.</p></caption><graphic xmlns:xlink="http://www.w3.org/1999/xlink" xlink:href="zookeys-678-121-g001.jpg" position="float" orientation="portrait" xlink:type="simple" id="oo_139274.jpg"/></fig><fig id="F2" position="float" orientation="portrait"><label>Figure 2.</label><caption><p>
                <italic><tp:taxon-name><tp:taxon-name-part taxon-name-part-type="genus" reg="Renius">Renius</tp:taxon-name-part> <tp:taxon-name-part taxon-name-part-type="species" reg="cornutus">cornutus</tp:taxon-name-part></tp:taxon-name></italic> Li et Wang, sp. n. <bold>a</bold> abdomen (male) <bold>b</bold> abdomen (female) <bold>c</bold> abdominal ventrite 6, female <bold>d</bold> penis <bold>e</bold> apex of penis <bold>f</bold> tegmen, lateral view <bold>g</bold> tegmen, ventral view <bold>h–i</bold> female genitalia: <bold>h</bold> ovipositor <bold>i</bold> spermatheca. Scale bars 0.1 mm.</p></caption><graphic xmlns:xlink="http://www.w3.org/1999/xlink" xlink:href="zookeys-678-121-g002.jpg" position="float" orientation="portrait" xlink:type="simple" id="oo_139275.jpg"/></fig></tp:treatment-sec></tp:taxon-treatment>
